# Supplementary material for: Myd88 Signaling Is Involved in the Inflammatory Response in LPS-Induced Mouse Epididymitis and Bone-Marrow-Derived Dendritic Cells
Source: Int J Mol Sci. 2023 Apr 25;24(9):7838. doi: 10.3390/ijms24097838 (PMC10178089; doi:10.3390/ijms24097838)
Supplement: Supplementary file 1 [file ijms-24-07838-s001.zip]

Archive with 2 entries (2 files):
- ijms-2294968 Supplemental figures.pdf
- ijms-2294968 Supplemental tables.pdf
